# Supplementary material for: Evaluation of the Efficiency of Biological Treatment in Activated Sludge from a WWTP at Laboratory Scale for the Elimination of Biomicroplastics and Related Products
Source: Molecules. 2026 May 29;31(11):1878. doi: 10.3390/molecules31111878 (PMC13258774; doi:10.3390/molecules31111878)
Supplement: Supplementary file 1 [file molecules-31-01878-s001.zip]

Archive with 2 entries (2 files):
- Tables S1 and S2.pdf
- Table S3-Biodeg Supporting Information Suspect Screening.xlsx
