# Supplementary material for: Evaluation of the Efficiency of Biological Treatment in Activated Sludge from a WWTP at Laboratory Scale for the Elimination of Biomicroplastics and Related Products
Source: Molecules. 2026 May 29;31(11):1878. doi: 10.3390/molecules31111878 (PMC13258774; doi:10.3390/molecules31111878)
Supplement: Supplementary file 1 [file molecules-31-01878-s001.zip › Table S3-Biodeg Supporting Information Suspect Screening.xlsx]

## Sheet: Normalized Peak Areas
Name	PLA pellet T7	PLA pellet T15	PLA bag T7	PLA bag T15	PE bag T7	PE bag T15
1,1'-(1,12-Dodecanediyl)di(2,4-imidazolidinedione)	0.00329665	0.901106		1
1,3-Divinyl-2-imidazolidinone		0.460626		0.90051
1,4-Diamino-2,3-bis(4-nonylphenoxy)-9,10-anthraquinone					0.0426319	1
10-Undecenoic acid	0.535947	0.910547	0.454794	0.686934
11-Hydroxyundecanoic acid	0.743898	0.169471
12-Hydroxydodecanoic acid	0.663887	0.153347	0.293206	0.531927
14-hydroxy-3,6,9,12-tetraoxatetradecyl acrylate			0.628959	0.914078
15-Hydroxypentadecanoic acid	0.18507	0.339974		0.584718
16-Hydroxyhexadecanoic acid	1	0.870513	0.248833
2,4,6-Trimethylphenol	0.606642	0.356536	0.268894			0.118201
2,5,8,11,14-Pentaoxahexadecane	0.753067	1	0.130519	0.660108
2,5-di-tert-Butylhydroquinone	0.0836698	0.91113	0.0725684	0.79935	0.129917	0.887615
2,6-di-tert-Butyl-4-methoxyphenol	0.197418	0.549586
2,6-di-tert-Butylphenol	0.0744596	0.215827	0.541269	0.0297219	0.193796
2-[(1E)-1-Nonen-1-yl]succinic acid			0.285241	1
21-Methyl-2,5,8,11,14,17,20-heptaoxadocosane		0.460441				0.651102
23-Hydroxy-3,6,9,12,15,18,21-heptaoxatricos-1-yl nonanoate	0.130265	0.563913	0.338362	1		0.521183
23-Hydroxy-3,6,9,12,15,18,21-heptaoxatricos-1-yl octanoate	0.518018	0.619979	0.504812	0.32921
27-Methyl-2,5,8,11,14,17,20,23,26-nonaoxaoctacosane	0.561107	0.339627	0.762828	0.456803
29-Hydroxy-3,6,9,12,15,18,21,24,27-nonaoxanonacos-1-yl decanoate	0.336044	1
2-Dodecanoyl-1,2-benzothiazol-3(2H)-one 1,1-dioxide	1	0.30712
2-Hydroxy-2-(2-isopropoxy-2-oxoethyl)succinate	0.623705		0.677317
2-Hydroxybenzothiazole		0	0.116831	0.556383	0.0728308	0.154139
2-Hydroxymyristic acid	0.762862	0.258049
2-Methyl-1,2-benzothiazol-3(2H)-one	0.393386	0.570305	0.0252973	1	0.423276	0.483881
2-Phenylphenol	0.0492827	1
3,5-di-tert-Butyl-4-hydroxybenzoic acid		0.601309	0.0848873	0.375817	0.385249	0.6032
3,9-Dodecadiyne			0.598233	1
3-Hydroxydecanoic acid			0.017267	0.562713
4,4'-Dihydroxybiphenyl			1	0.628446		0.264351
4-ACETAMIDO-TEMPO	1	0.0679325
4-Biphenylyl isocyanate					0.525488	0.152833
4-Hydroxybenzophenone	0.335309	0.615529	0.226714	1	0.326595	0.90337
4-Hydroxyphenyl 4-hydroxybenzoate	0.289741	0.968577	0.0762238	0.643815	0.168633	0.617884
4-Methylbenzophenone	1	0.204549	0.7858	0.321298	0.331554	0.218471
4-Methylbenzotriazole	0.232347	0.409784	0.122074	1	0.237993	0.573575
4-Methylphenol			0.196365	0.588922		0.194205
4-Nitrophenol				0.629386
4-tert-butylphenol	0.160492	0.522231				0.533033
4-Toluenesulfonamide	0.770809
6-(Nonanoylamino)hexanoic acid			0.904026	0.552741
Abietic acid	0.72607	0.275215	0.480977	0.252707	0.876311	0.281354
Acetamiprid-metabolite-IM-2-1	0.723273	0.820302
Allethrin			0.952641		0.518218	0.605987
Ametoctradin	0.748386	0.0322361	0.49374		0.491763	0.111425
Azelaic acid	0.126866	0.320896	0.0373134	1	0.00447761	0.231343
Benzanilide	0.358508	0.704638	0.264921	0.612803	0.632092	0.82013
Benzenesulfonamide			0.949325	1
Benzoic acid		0.876921
Benzophenone	0.65923	0.729166		0.763011		0.547211
Benzotriazole	0.674932	0.482734	0.509648	0.317717	0.711843	0.420408
Bis(2-ethylhexyl) carbonoperoxoate	0.839753	0.157884	0.781576	0.0296338	0.820562	0.0363588
Bis(2-ethylhexyl)adipate			0.834711	0.905414	0.977603
bis(2-ethylhexyl)phthalate	0.88	0.89	0.98	0.96	0.95	1
Bis(4-hydroxyphenyl)methane / Bisphenol F	0.586874	0.346925	0.387733		0.633709	0.272104
Bisphenol A	0.433872	0.611231	0.00926016	0.613662	0.259564	0.724044
Butylbenzylphthalate	0.0757914	0.936915		0.838755		0.90121
Carbetamide				0.998903
cetylsulfonic acid						0.612765
Decanoic acid	0.837266	0.205725	0.195631		0.567237	0.637476
DEET / N,N-Diethyl-meta-toluamide		0.238186			0.153285	0.628308
Diethanolamine laurate			0.376198		0.251273	1
Diethyl azelate	0.323917		0.68465		0.397952	0.501805
DIETHYL SEBACATE	0.0731076	0.685497	0.0564994	0.799701	0.0479791	0.838385
Diethylphthalate					0.611217	0.198046
Diisobutylphthalate			0.348179	0.517988	0.579514	0.448321
Diuron	0.236856	0.579544				0.53568
Dodecanedioic acid				0.699579
Dodecenoic acid	0.686979	0.562973
Dodecyl Isocyanate			0.56949	0.54944
Ethyl myristate	0.957019		0.906316
Fenobucarb	0.615358	0.175137	0.266403	0.263863	0.485618	0.181421
Furmecyclox				0.901445
Heptadecanedioic acid	0.91245		0.452164	0.0194425
Heptaethylene Glycol				0.709945
Hexamethoxymethyl melamine			0.250018	1
Kadethrin			0.682917
Lauramide						0.892678
Lauric acid	0.696593	0.481589	0.57069	1	0.328081	0.828928
Lauryl acrylate	0.936516	0.0462182	0.796314	0.0597267	0.87658	0.0360472
LAURYLBETAINE				0.431687
Linoleic acid			0.761085	0.810193
Mono(2-ethylhexyl) phthalate (MEHP)	0.400344	0.0348274	0.0696913	0.214185	0.100179	0.161206
Monobutyl phthalate	0.656402	0.688549			0.783604	0.661961
Myristoleic acid	0.36206	0.77446
n-butyl methacrylate			0.970298		0.87859
N-Butylbenzenesulfonamide			0.956996	1
N-Methylhexadecanamide			0.260333	0.492974	0.946183	0.561983
Nonylbenzene			0.667256	0.526224
N-Phenyl-1-naphthalenamine	0.475128	0.34228	0.669025	0.570244	0.713761	0.367616
Octyl 4-methylbenzenesulfonate			0.958832	0.236417
PEG n11 / polyethylene glycol derivative	1	0.197109
PEG n12 / polyethylene glycol derivative	0.334927	0.825487	0.148613	1
PEG n13 / polyethylene glycol derivative	0.119366	0.94497	0.663027	0.80412		0.635506
PEG n14 / polyethylene glycol derivative	0.240063	0.369224	1	0.747902		0.522257
PEG n15 / polyethylene glycol derivative	0.0495783	1				0.917522
PEG n16 / polyethylene glycol derivative	0.724827	0.0426939	1	0.0962835
Pentadecanedioic acid	0.811687	0.434363	0.418235	0.526399
Pentadecanoic acid	0.0616628	0.968439
Phthalic anhydride					0.630529
Piperonyl-butoxide	0.479797	0.695463	0.489755	1	0.401729	0.283675
PPG n4	1	0.507993	0.447715		0.305372	0.661257
PPG n6					0.738239
PPG n7					0.73678
PPG n8					1
PPG n9					0.677359	0.156418
Ricinoleic Acid			0.607214
Sethoxydim	0.555315	0.291227			0.256315
tert-Butylperoxy 2-ethylhexyl carbonate	0.444102	0.304139	0.367667	1	0.546075
Tetradecanedioic acid	0.549569	0.503796	0.602107	0.587432
TOFA	1	0.558607
Tridecylic acid	0.411617	0.635546	0.49685	0.519291
Trimethylolpropane caprate	0.388433	1
tris(2-butoxyethyl)phosphate			0.4354	0.624099	0.750506	0.576197
Undecanoic acid	0.631886	0.513534			0.451698	0.73068
Uvinul 3049		0.535719	0.278749	0.39886
Valerophenone				0.757347
β-methylstyrene			0.789465	0.121965
